# Supplementary material for: CaRuby-Nano: a novel high affinity calcium probe for dual color imaging
Source: eLife. 2015 Mar 31;4:e05808. doi: 10.7554/eLife.05808 (PMC4379494; doi:10.7554/eLife.05808)
Supplement: Supplementary file 1. — Spectra (NMR and mass). DOI: http://dx.doi.org/10.7554/eLife.05808.013 [file elife05808s001.zip]

Archive with 67 entries (64 files):
- spectra/
- spectra/.DS_Store
- __MACOSX/
- __MACOSX/spectra/
- __MACOSX/spectra/._.DS_Store
- spectra/C-NMR_Comp1.pdf
- __MACOSX/spectra/._C-NMR_Comp1.pdf
- spectra/C-NMR_Comp2.pdf
- __MACOSX/spectra/._C-NMR_Comp2.pdf
- spectra/C-NMR_Comp3.pdf
- __MACOSX/spectra/._C-NMR_Comp3.pdf
- spectra/C-NMR_Comp4.pdf
- __MACOSX/spectra/._C-NMR_Comp4.pdf
- spectra/C-NMR_Comp7.pdf
- __MACOSX/spectra/._C-NMR_Comp7.pdf
- spectra/C-NMR_Comp8.pdf
- __MACOSX/spectra/._C-NMR_Comp8.pdf
- spectra/CG_Comp10.pdf
- __MACOSX/spectra/._CG_Comp10.pdf
- spectra/CG_Comp8.pdf
- __MACOSX/spectra/._CG_Comp8.pdf
- spectra/CG_Comp9.pdf
- __MACOSX/spectra/._CG_Comp9.pdf
- spectra/H-NMR_Comp1.pdf
- __MACOSX/spectra/._H-NMR_Comp1.pdf
- spectra/H-NMR_Comp2.pdf
- __MACOSX/spectra/._H-NMR_Comp2.pdf
- spectra/H-NMR_Comp3.pdf
- __MACOSX/spectra/._H-NMR_Comp3.pdf
- spectra/H-NMR_Comp4.pdf
- __MACOSX/spectra/._H-NMR_Comp4.pdf
- spectra/H-NMR_Comp5.pdf
- __MACOSX/spectra/._H-NMR_Comp5.pdf
- spectra/H-NMR_Comp6.pdf
- __MACOSX/spectra/._H-NMR_Comp6.pdf
- spectra/H-NMR_Comp7.pdf
- __MACOSX/spectra/._H-NMR_Comp7.pdf
- spectra/H-NMR_Comp8.pdf
- __MACOSX/spectra/._H-NMR_Comp8.pdf
- spectra/HRMS_CaRubyAM.pdf
- __MACOSX/spectra/._HRMS_CaRubyAM.pdf
- spectra/HRMS_Comp2.pdf
- __MACOSX/spectra/._HRMS_Comp2.pdf
- spectra/HRMS_Comp3.pdf
- __MACOSX/spectra/._HRMS_Comp3.pdf
- spectra/HRMS_Comp4.pdf
- __MACOSX/spectra/._HRMS_Comp4.pdf
- spectra/HRMS_Comp6.pdf
- __MACOSX/spectra/._HRMS_Comp6.pdf
- spectra/HRMS_Comp7.pdf
- __MACOSX/spectra/._HRMS_Comp7.pdf
- spectra/HRMS_Comp8.pdf
- __MACOSX/spectra/._HRMS_Comp8.pdf
- spectra/MS_CaRubyAM.pdf
- __MACOSX/spectra/._MS_CaRubyAM.pdf
- spectra/MS_Comp2.pdf
- __MACOSX/spectra/._MS_Comp2.pdf
- spectra/MS_Comp3.pdf
- __MACOSX/spectra/._MS_Comp3.pdf
- spectra/MS_Comp4.pdf
- __MACOSX/spectra/._MS_Comp4.pdf
- spectra/MS_Comp6.pdf
- __MACOSX/spectra/._MS_Comp6.pdf
- spectra/MS_Comp7.pdf
- __MACOSX/spectra/._MS_Comp7.pdf
- spectra/MS_Comp8.pdf
- __MACOSX/spectra/._MS_Comp8.pdf
