# Supplementary material for: CaRuby-Nano: a novel high affinity calcium probe for dual color imaging
Source: eLife. 2015 Mar 31;4:e05808. doi: 10.7554/eLife.05808 (PMC4379494; doi:10.7554/eLife.05808)
Supplement: Supplementary file 2. — HMBC data. DOI: http://dx.doi.org/10.7554/eLife.05808.014 [file elife05808s002.zip]

Archive with 279 entries (246 files):
- HMBC Files/
- HMBC Files/1/
- HMBC Files/1/.plist.inmr.tiff
- __MACOSX/
- __MACOSX/HMBC Files/
- __MACOSX/HMBC Files/1/
- __MACOSX/HMBC Files/1/._.plist.inmr.tiff
- HMBC Files/1/acqu
- __MACOSX/HMBC Files/1/._acqu
- HMBC Files/1/acqus
- __MACOSX/HMBC Files/1/._acqus
- HMBC Files/1/fid
- __MACOSX/HMBC Files/1/._fid
- HMBC Files/1/format.temp
- __MACOSX/HMBC Files/1/._format.temp
- HMBC Files/1/pdata/
- HMBC Files/1/pdata/1/
- HMBC Files/1/pdata/1/1i
- __MACOSX/HMBC Files/1/pdata/
- __MACOSX/HMBC Files/1/pdata/1/
- __MACOSX/HMBC Files/1/pdata/1/._1i
- HMBC Files/1/pdata/1/1r
- __MACOSX/HMBC Files/1/pdata/1/._1r
- HMBC Files/1/pdata/1/int
- __MACOSX/HMBC Files/1/pdata/1/._int
- HMBC Files/1/pdata/1/intgap
- __MACOSX/HMBC Files/1/pdata/1/._intgap
- HMBC Files/1/pdata/1/intrng
- __MACOSX/HMBC Files/1/pdata/1/._intrng
- HMBC Files/1/pdata/1/meta
- __MACOSX/HMBC Files/1/pdata/1/._meta
- HMBC Files/1/pdata/1/meta.ext
- __MACOSX/HMBC Files/1/pdata/1/._meta.ext
- HMBC Files/1/pdata/1/outd
- __MACOSX/HMBC Files/1/pdata/1/._outd
- HMBC Files/1/pdata/1/parm.txt
- __MACOSX/HMBC Files/1/pdata/1/._parm.txt
- HMBC Files/1/pdata/1/peaks
- __MACOSX/HMBC Files/1/pdata/1/._peaks
- HMBC Files/1/pdata/1/proc
- __MACOSX/HMBC Files/1/pdata/1/._proc
- HMBC Files/1/pdata/1/procs
- __MACOSX/HMBC Files/1/pdata/1/._procs
- HMBC Files/1/pdata/1/title
- __MACOSX/HMBC Files/1/pdata/1/._title
- HMBC Files/1/pdata/1/WS_FTP.LOG
- __MACOSX/HMBC Files/1/pdata/1/._WS_FTP.LOG
- __MACOSX/HMBC Files/1/pdata/._1
- __MACOSX/HMBC Files/1/._pdata
- HMBC Files/1/plist.inmr
- __MACOSX/HMBC Files/1/._plist.inmr
- HMBC Files/1/pulseprogram
- __MACOSX/HMBC Files/1/._pulseprogram
- HMBC Files/1/scon
- __MACOSX/HMBC Files/1/._scon
- HMBC Files/1/WS_FTP.LOG
- __MACOSX/HMBC Files/1/._WS_FTP.LOG
- __MACOSX/HMBC Files/._1
- HMBC Files/2/
- HMBC Files/2/.plist.inmr.tiff
- __MACOSX/HMBC Files/2/
- __MACOSX/HMBC Files/2/._.plist.inmr.tiff
- HMBC Files/2/acqu
- __MACOSX/HMBC Files/2/._acqu
- HMBC Files/2/acqu2
- __MACOSX/HMBC Files/2/._acqu2
- HMBC Files/2/acqu2s
- __MACOSX/HMBC Files/2/._acqu2s
- HMBC Files/2/acqus
- __MACOSX/HMBC Files/2/._acqus
- HMBC Files/2/cag_par
- __MACOSX/HMBC Files/2/._cag_par
- HMBC Files/2/cpdprg2
- __MACOSX/HMBC Files/2/._cpdprg2
- HMBC Files/2/format.temp
- __MACOSX/HMBC Files/2/._format.temp
- HMBC Files/2/pdata/
- HMBC Files/2/pdata/1/
- HMBC Files/2/pdata/1/level
- __MACOSX/HMBC Files/2/pdata/
- __MACOSX/HMBC Files/2/pdata/1/
- __MACOSX/HMBC Files/2/pdata/1/._level
- HMBC Files/2/pdata/1/luta
- __MACOSX/HMBC Files/2/pdata/1/._luta
- HMBC Files/2/pdata/1/meta
- __MACOSX/HMBC Files/2/pdata/1/._meta
- HMBC Files/2/pdata/1/meta.ext
- __MACOSX/HMBC Files/2/pdata/1/._meta.ext
- HMBC Files/2/pdata/1/outd
- __MACOSX/HMBC Files/2/pdata/1/._outd
- HMBC Files/2/pdata/1/parm.txt
- __MACOSX/HMBC Files/2/pdata/1/._parm.txt
- HMBC Files/2/pdata/1/peak1p
- __MACOSX/HMBC Files/2/pdata/1/._peak1p
- HMBC Files/2/pdata/1/proc
- __MACOSX/HMBC Files/2/pdata/1/._proc
- HMBC Files/2/pdata/1/proc2
- __MACOSX/HMBC Files/2/pdata/1/._proc2
- HMBC Files/2/pdata/1/proc2s
- __MACOSX/HMBC Files/2/pdata/1/._proc2s
- HMBC Files/2/pdata/1/procs
- __MACOSX/HMBC Files/2/pdata/1/._procs
- HMBC Files/2/pdata/1/title
- __MACOSX/HMBC Files/2/pdata/1/._title
- HMBC Files/2/pdata/1/WS_FTP.LOG
- __MACOSX/HMBC Files/2/pdata/1/._WS_FTP.LOG
- __MACOSX/HMBC Files/2/pdata/._1
- __MACOSX/HMBC Files/2/._pdata
- HMBC Files/2/plist.inmr
- __MACOSX/HMBC Files/2/._plist.inmr
- HMBC Files/2/pulseprogram
- __MACOSX/HMBC Files/2/._pulseprogram
- HMBC Files/2/scon
- __MACOSX/HMBC Files/2/._scon
- HMBC Files/2/ser
- __MACOSX/HMBC Files/2/._ser
- HMBC Files/2/WS_FTP.LOG
- __MACOSX/HMBC Files/2/._WS_FTP.LOG
- __MACOSX/HMBC Files/._2
- HMBC Files/3/
- HMBC Files/3/acqu
- __MACOSX/HMBC Files/3/
- __MACOSX/HMBC Files/3/._acqu
- HMBC Files/3/acqu2
- __MACOSX/HMBC Files/3/._acqu2
- HMBC Files/3/acqu2s
- __MACOSX/HMBC Files/3/._acqu2s
- HMBC Files/3/acqus
- __MACOSX/HMBC Files/3/._acqus
- HMBC Files/3/cag_par
- __MACOSX/HMBC Files/3/._cag_par
- HMBC Files/3/format.temp
- __MACOSX/HMBC Files/3/._format.temp
- HMBC Files/3/pdata/
- HMBC Files/3/pdata/1/
- HMBC Files/3/pdata/1/level
- __MACOSX/HMBC Files/3/pdata/
- __MACOSX/HMBC Files/3/pdata/1/
- __MACOSX/HMBC Files/3/pdata/1/._level
- HMBC Files/3/pdata/1/loc_level
- __MACOSX/HMBC Files/3/pdata/1/._loc_level
- HMBC Files/3/pdata/1/luta
- __MACOSX/HMBC Files/3/pdata/1/._luta
- HMBC Files/3/pdata/1/meta
- __MACOSX/HMBC Files/3/pdata/1/._meta
- HMBC Files/3/pdata/1/meta.ext
- __MACOSX/HMBC Files/3/pdata/1/._meta.ext
- HMBC Files/3/pdata/1/outd
- __MACOSX/HMBC Files/3/pdata/1/._outd
- HMBC Files/3/pdata/1/parm.txt
- __MACOSX/HMBC Files/3/pdata/1/._parm.txt
- HMBC Files/3/pdata/1/proc
- __MACOSX/HMBC Files/3/pdata/1/._proc
- HMBC Files/3/pdata/1/proc2
- __MACOSX/HMBC Files/3/pdata/1/._proc2
- HMBC Files/3/pdata/1/proc2s
- __MACOSX/HMBC Files/3/pdata/1/._proc2s
- HMBC Files/3/pdata/1/procs
- __MACOSX/HMBC Files/3/pdata/1/._procs
- HMBC Files/3/pdata/1/title
- __MACOSX/HMBC Files/3/pdata/1/._title
- HMBC Files/3/pdata/1/WS_FTP.LOG
- __MACOSX/HMBC Files/3/pdata/1/._WS_FTP.LOG
- __MACOSX/HMBC Files/3/pdata/._1
- __MACOSX/HMBC Files/3/._pdata
- HMBC Files/3/pulseprogram
- __MACOSX/HMBC Files/3/._pulseprogram
- HMBC Files/3/scon
- __MACOSX/HMBC Files/3/._scon
- HMBC Files/3/ser
- __MACOSX/HMBC Files/3/._ser
- HMBC Files/3/WS_FTP.LOG
- __MACOSX/HMBC Files/3/._WS_FTP.LOG
- __MACOSX/HMBC Files/._3
- HMBC Files/4/
- HMBC Files/4/acqu
- __MACOSX/HMBC Files/4/
- __MACOSX/HMBC Files/4/._acqu
- HMBC Files/4/acqus
- __MACOSX/HMBC Files/4/._acqus
- HMBC Files/4/cpdprg2
- __MACOSX/HMBC Files/4/._cpdprg2
- HMBC Files/4/fid
- __MACOSX/HMBC Files/4/._fid
- HMBC Files/4/format.temp
- __MACOSX/HMBC Files/4/._format.temp
- HMBC Files/4/pdata/
- HMBC Files/4/pdata/1/
- HMBC Files/4/pdata/1/1i
- __MACOSX/HMBC Files/4/pdata/
- __MACOSX/HMBC Files/4/pdata/1/
- __MACOSX/HMBC Files/4/pdata/1/._1i
- HMBC Files/4/pdata/1/1r
- __MACOSX/HMBC Files/4/pdata/1/._1r
- HMBC Files/4/pdata/1/intrng
- __MACOSX/HMBC Files/4/pdata/1/._intrng
- HMBC Files/4/pdata/1/meta
- __MACOSX/HMBC Files/4/pdata/1/._meta
- HMBC Files/4/pdata/1/meta.ext
- __MACOSX/HMBC Files/4/pdata/1/._meta.ext
- HMBC Files/4/pdata/1/outd
- __MACOSX/HMBC Files/4/pdata/1/._outd
- HMBC Files/4/pdata/1/parm.txt
- __MACOSX/HMBC Files/4/pdata/1/._parm.txt
- HMBC Files/4/pdata/1/peaks
- __MACOSX/HMBC Files/4/pdata/1/._peaks
- HMBC Files/4/pdata/1/proc
- __MACOSX/HMBC Files/4/pdata/1/._proc
- HMBC Files/4/pdata/1/procs
- __MACOSX/HMBC Files/4/pdata/1/._procs
- HMBC Files/4/pdata/1/title
- __MACOSX/HMBC Files/4/pdata/1/._title
- HMBC Files/4/pdata/1/WS_FTP.LOG
- __MACOSX/HMBC Files/4/pdata/1/._WS_FTP.LOG
- __MACOSX/HMBC Files/4/pdata/._1
- __MACOSX/HMBC Files/4/._pdata
- HMBC Files/4/pulseprogram
- __MACOSX/HMBC Files/4/._pulseprogram
- HMBC Files/4/scon
- __MACOSX/HMBC Files/4/._scon
- HMBC Files/4/WS_FTP.LOG
- __MACOSX/HMBC Files/4/._WS_FTP.LOG
- __MACOSX/HMBC Files/._4
- HMBC Files/5/
- HMBC Files/5/acqu
- __MACOSX/HMBC Files/5/
- __MACOSX/HMBC Files/5/._acqu
- HMBC Files/5/acqu2
- __MACOSX/HMBC Files/5/._acqu2
- HMBC Files/5/acqu2s
- __MACOSX/HMBC Files/5/._acqu2s
- HMBC Files/5/acqus
- __MACOSX/HMBC Files/5/._acqus
- HMBC Files/5/cag_par
- __MACOSX/HMBC Files/5/._cag_par
- HMBC Files/5/format.temp
- __MACOSX/HMBC Files/5/._format.temp
- HMBC Files/5/pdata/
- HMBC Files/5/pdata/1/
- HMBC Files/5/pdata/1/level
- __MACOSX/HMBC Files/5/pdata/
- __MACOSX/HMBC Files/5/pdata/1/
- __MACOSX/HMBC Files/5/pdata/1/._level
- HMBC Files/5/pdata/1/loc_level
- __MACOSX/HMBC Files/5/pdata/1/._loc_level
- HMBC Files/5/pdata/1/luta
- __MACOSX/HMBC Files/5/pdata/1/._luta
- HMBC Files/5/pdata/1/meta
- __MACOSX/HMBC Files/5/pdata/1/._meta
- HMBC Files/5/pdata/1/meta.ext
- __MACOSX/HMBC Files/5/pdata/1/._meta.ext
- HMBC Files/5/pdata/1/outd
- __MACOSX/HMBC Files/5/pdata/1/._outd
- HMBC Files/5/pdata/1/parm.txt
- __MACOSX/HMBC Files/5/pdata/1/._parm.txt
- HMBC Files/5/pdata/1/proc
- __MACOSX/HMBC Files/5/pdata/1/._proc
- HMBC Files/5/pdata/1/proc2
- __MACOSX/HMBC Files/5/pdata/1/._proc2
- HMBC Files/5/pdata/1/proc2s
- __MACOSX/HMBC Files/5/pdata/1/._proc2s
- HMBC Files/5/pdata/1/procs
- __MACOSX/HMBC Files/5/pdata/1/._procs
- HMBC Files/5/pdata/1/title
- __MACOSX/HMBC Files/5/pdata/1/._title
- HMBC Files/5/pdata/1/WS_FTP.LOG
- __MACOSX/HMBC Files/5/pdata/1/._WS_FTP.LOG
- __MACOSX/HMBC Files/5/pdata/._1
- __MACOSX/HMBC Files/5/._pdata
- HMBC Files/5/pulseprogram
- __MACOSX/HMBC Files/5/._pulseprogram
- HMBC Files/5/scon
- __MACOSX/HMBC Files/5/._scon
- HMBC Files/5/ser
- __MACOSX/HMBC Files/5/._ser
- HMBC Files/5/WS_FTP.LOG
- __MACOSX/HMBC Files/5/._WS_FTP.LOG
- __MACOSX/HMBC Files/._5
- __MACOSX/._HMBC Files
