# Supplementary material for: CaRuby-Nano: a novel high affinity calcium probe for dual color imaging
Source: eLife. 2015 Mar 31;4:e05808. doi: 10.7554/eLife.05808 (PMC4379494; doi:10.7554/eLife.05808)
Supplement: Supplementary file 2. — HMBC data. DOI: http://dx.doi.org/10.7554/eLife.05808.014 [file elife05808s002.zip › HMBC Files/1/pdata/1/intrng]

A 1.0 #regions in PPM
# low field   high field  bias        slope  
  10.460468783637  10.1055238780216  0  0  # for region 1
  9.89040575340623  9.67137639016146  0  0  # for region 2
  7.45761532593751  7.28356520693051  0  0  # for region 3
  7.05084650848294  6.63429959445493  0  0  # for region 4
  6.57269758604234  6.28815497575561  0  0  # for region 5
  4.56525435951771  3.75758358255262  0  0  # for region 6
  3.71651557694422  3.41241677351063  0  0  # for region 7
  3.41241677351063  3.06138310652459  0  0  # for region 8
  1.99948181865038  1.71396139870631  0  0  # for region 9
  1.71396139870631  1.19572228031466  0  0  # for region 10
