# Supplementary material for: CaRuby-Nano: a novel high affinity calcium probe for dual color imaging
Source: eLife. 2015 Mar 31;4:e05808. doi: 10.7554/eLife.05808 (PMC4379494; doi:10.7554/eLife.05808)
Supplement: Supplementary file 2. — HMBC data. DOI: http://dx.doi.org/10.7554/eLife.05808.014 [file elife05808s002.zip › HMBC Files/1/pdata/1/parm.txt]

Current Data Parameters
NAME           mrmc0511                
EXPNO                 1                
PROCNO                1                

F2 - Acquisition Parameters
Date_          20121105                
Time              19.30                
INSTRUM           spect                
PROBHD    5 mm BBI 1H-B                
PULPROG            zg30                
TD                32768                
SOLVENT            DMSO                
NS                   16                
DS                    0                
SWH            6410.256 Hz             
FIDRES         0.195625 Hz             
AQ            2.5559540 sec            
RG                 90.5                
DW               78.000 usec           
DE                 6.00 usec           
TE                300.0 K              
D1           0.00000000 sec            

============ CHANNEL f1 =============
NUC1                 1H                
P1                 7.00 usec           
PL1                0.00 dB             
SFO1        400.1324008 MHz            

F2 - Processing parameters
SI                16384                
SF          400.1300092 MHz            
WDW                  no                
SSB                   0                
LB                 0.00 Hz             
GB                    0                
PC                 1.00                

1D NMR plot parameters
CX                22.50 cm             
F1P              11.000 ppm            
F1              4401.43 Hz             
F2P               0.000 ppm            
F2                 0.00 Hz             
PPMCM           0.48889 ppm/cm         
HZCM          195.61911 Hz/cm          
