# Supplementary material for: CaRuby-Nano: a novel high affinity calcium probe for dual color imaging
Source: eLife. 2015 Mar 31;4:e05808. doi: 10.7554/eLife.05808 (PMC4379494; doi:10.7554/eLife.05808)
Supplement: Supplementary file 2. — HMBC data. DOI: http://dx.doi.org/10.7554/eLife.05808.014 [file elife05808s002.zip › HMBC Files/1/pdata/1/WS_FTP.LOG]

112.11.08 12:19 B E:\JMMallet\Mayeul\mrmc0511\1\pdata\1\1i <-- CP234 /v/data/rmn/nmr/mrmc0511/1/pdata/1 1i
112.11.08 12:19 B E:\JMMallet\Mayeul\mrmc0511\1\pdata\1\1r <-- CP234 /v/data/rmn/nmr/mrmc0511/1/pdata/1 1r
112.11.08 12:19 B E:\JMMallet\Mayeul\mrmc0511\1\pdata\1\int <-- CP234 /v/data/rmn/nmr/mrmc0511/1/pdata/1 int
112.11.08 12:19 B E:\JMMallet\Mayeul\mrmc0511\1\pdata\1\intgap <-- CP234 /v/data/rmn/nmr/mrmc0511/1/pdata/1 intgap
112.11.08 12:19 B E:\JMMallet\Mayeul\mrmc0511\1\pdata\1\intrng <-- CP234 /v/data/rmn/nmr/mrmc0511/1/pdata/1 intrng
112.11.08 12:19 B E:\JMMallet\Mayeul\mrmc0511\1\pdata\1\meta <-- CP234 /v/data/rmn/nmr/mrmc0511/1/pdata/1 meta
112.11.08 12:19 B E:\JMMallet\Mayeul\mrmc0511\1\pdata\1\meta.ext <-- CP234 /v/data/rmn/nmr/mrmc0511/1/pdata/1 meta.ext
112.11.08 12:19 B E:\JMMallet\Mayeul\mrmc0511\1\pdata\1\outd <-- CP234 /v/data/rmn/nmr/mrmc0511/1/pdata/1 outd
112.11.08 12:19 B E:\JMMallet\Mayeul\mrmc0511\1\pdata\1\parm.txt <-- CP234 /v/data/rmn/nmr/mrmc0511/1/pdata/1 parm.txt
112.11.08 12:19 B E:\JMMallet\Mayeul\mrmc0511\1\pdata\1\peaks <-- CP234 /v/data/rmn/nmr/mrmc0511/1/pdata/1 peaks
112.11.08 12:19 B E:\JMMallet\Mayeul\mrmc0511\1\pdata\1\proc <-- CP234 /v/data/rmn/nmr/mrmc0511/1/pdata/1 proc
112.11.08 12:19 B E:\JMMallet\Mayeul\mrmc0511\1\pdata\1\procs <-- CP234 /v/data/rmn/nmr/mrmc0511/1/pdata/1 procs
112.11.08 12:19 B E:\JMMallet\Mayeul\mrmc0511\1\pdata\1\title <-- CP234 /v/data/rmn/nmr/mrmc0511/1/pdata/1 title
