# Supplementary material for: CaRuby-Nano: a novel high affinity calcium probe for dual color imaging
Source: eLife. 2015 Mar 31;4:e05808. doi: 10.7554/eLife.05808 (PMC4379494; doi:10.7554/eLife.05808)
Supplement: Supplementary file 2. — HMBC data. DOI: http://dx.doi.org/10.7554/eLife.05808.014 [file elife05808s002.zip › HMBC Files/1/WS_FTP.LOG]

112.11.08 12:19 B E:\JMMallet\Mayeul\mrmc0511\1\acqu <-- CP234 /v/data/rmn/nmr/mrmc0511/1 acqu
112.11.08 12:19 B E:\JMMallet\Mayeul\mrmc0511\1\acqus <-- CP234 /v/data/rmn/nmr/mrmc0511/1 acqus
112.11.08 12:19 B E:\JMMallet\Mayeul\mrmc0511\1\fid <-- CP234 /v/data/rmn/nmr/mrmc0511/1 fid
112.11.08 12:19 B E:\JMMallet\Mayeul\mrmc0511\1\format.temp <-- CP234 /v/data/rmn/nmr/mrmc0511/1 format.temp
112.11.08 12:19 B E:\JMMallet\Mayeul\mrmc0511\1\pulseprogram <-- CP234 /v/data/rmn/nmr/mrmc0511/1 pulseprogram
112.11.08 12:19 B E:\JMMallet\Mayeul\mrmc0511\1\scon <-- CP234 /v/data/rmn/nmr/mrmc0511/1 scon
