# Supplementary material for: CaRuby-Nano: a novel high affinity calcium probe for dual color imaging
Source: eLife. 2015 Mar 31;4:e05808. doi: 10.7554/eLife.05808 (PMC4379494; doi:10.7554/eLife.05808)
Supplement: Supplementary file 2. — HMBC data. DOI: http://dx.doi.org/10.7554/eLife.05808.014 [file elife05808s002.zip › HMBC Files/2/pdata/1/outd]

##TITLE= Parameter file, XWIN-NMR		Version 2.1
##JCAMPDX= 5.0
##DATATYPE= Parameter Values
##ORIGIN= UXNMR, Bruker Analytische Messtechnik GmbH
##OWNER= demo
$$ Fri Nov 20 14:50:21 1998 CET (UT+1h)  rmn
$$ /v/data/rmn/nmr/mr1811_dl/6/pdata/1/outd
##$CURPLOT= <hplj6l>
##$CURPRIN= <$hplj6l>
##$DFORMAT= <normdp>
##$LAYOUT= <>
##$LFORMAT= <normlp>
##$PFORMAT= <normpl>
##$SURQMSG= 1
##END=
