# Supplementary material for: CaRuby-Nano: a novel high affinity calcium probe for dual color imaging
Source: eLife. 2015 Mar 31;4:e05808. doi: 10.7554/eLife.05808 (PMC4379494; doi:10.7554/eLife.05808)
Supplement: Supplementary file 2. — HMBC data. DOI: http://dx.doi.org/10.7554/eLife.05808.014 [file elife05808s002.zip › HMBC Files/2/pdata/1/parm.txt]

Current Data Parameters
NAME           mrmc0511                
EXPNO                 2                
PROCNO                1                

F2 - Acquisition Parameters
Date_          20121105                
Time              19.37                
INSTRUM           spect                
PROBHD    5 mm BBI 1H-B                
PULPROG        inv4gptp                
TD                 2048                
SOLVENT           CDCl3                
NS                    8                
DS                   16                
SWH            3205.128 Hz             
FIDRES         1.565004 Hz             
AQ            0.3195380 sec            
RG               7298.2                
DW              156.000 usec           
DE                 6.00 usec           
TE                300.0 K              
D0           0.00000300 sec            
D1           2.00000000 sec            
D2           0.00345000 sec            
d4           0.00172500 sec            
D11          0.03000000 sec            
D13          0.00000300 sec            
D16          0.00015000 sec            
d20          0.00057500 sec            
d21          0.00229600 sec            
IN0          0.00001552 sec            

============ CHANNEL f1 =============
NUC1                 1H                
P1                 6.40 usec           
P2                12.80 usec           
PL1                0.00 dB             
SFO1        400.1318806 MHz            

============ CHANNEL f2 =============
CPDPRG2            garp                
NUC2                13C                
P3                17.00 usec           
P4                34.00 usec           
PCPD2             80.00 usec           
PL2               -6.00 dB             
PL12               8.50 dB             
SFO2        100.6202750 MHz            

============ GRADIENT CHANNEL ========
GPNAM1         sine.100                
GPNAM2         sine.100                
GPNAM3         sine.100                
GPX1               0.00 %              
GPX2               0.00 %              
GPX3               0.00 %              
GPY1               0.00 %              
GPY2               0.00 %              
GPY3               0.00 %              
GPZ1              17.00 %              
GPZ2              20.00 %              
GPZ3              25.00 %              
P16             1000.00 usec           

F1 - Acquisition parameters
ND0                   4                
TD                  512                
SFO1           100.6203 MHz            
FIDRES        31.451288 Hz             
SW              160.038 ppm            

F2 - Processing parameters
SI                 1024                
SF          400.1300067 MHz            
WDW               QSINE                
SSB                   2                
LB                 0.00 Hz             
GB                    0                
PC                 0.60                

F1 - Processing parameters
SI                  512                
MC2                TPPI                
SF          100.6127420 MHz            
WDW               QSINE                
SSB                   2                
LB                 0.00 Hz             
GB                    0                

2D NMR plot parameters
CX2               20.00 cm             
CX1               15.00 cm             
F2PLO             7.700 ppm            
F2LO            3081.00 Hz             
F2PHI             1.200 ppm            
F2HI             480.16 Hz             
F1PLO           130.000 ppm            
F1LO           13079.66 Hz             
F1PHI            20.000 ppm            
F1HI            2012.25 Hz             
F2PPMCM         0.32500 ppm/cm         
F2HZCM        130.04225 Hz/cm          
F1PPMCM         7.33333 ppm/cm         
F1HZCM        737.82678 Hz/cm          
