# Supplementary material for: CaRuby-Nano: a novel high affinity calcium probe for dual color imaging
Source: eLife. 2015 Mar 31;4:e05808. doi: 10.7554/eLife.05808 (PMC4379494; doi:10.7554/eLife.05808)
Supplement: Supplementary file 2. — HMBC data. DOI: http://dx.doi.org/10.7554/eLife.05808.014 [file elife05808s002.zip › HMBC Files/2/plist.inmr]

<?xml version="1.0" encoding="UTF-8"?>
<!DOCTYPE plist PUBLIC "-//Apple//DTD PLIST 1.0//EN" "http://www.apple.com/DTDs/PropertyList-1.0.dtd">
<plist version="1.0">
<dict>
	<key>! content</key>
	<string>generic NMR spectrum</string>
	<key>! creator</key>
	<string>iNMR, software by Giuseppe Balacco</string>
	<key>! last use</key>
	<date>2015-01-09T15:49:34Z</date>
	<key>! read with version</key>
	<integer>141</integer>
	<key>! write with version</key>
	<integer>344</integer>
	<key>pages</key>
	<array>
		<dict>
			<key>color 1st rgb</key>
			<array>
				<integer>0</integer>
				<integer>0</integer>
				<integer>0</integer>
			</array>
			<key>color 2nd rgb</key>
			<array>
				<integer>0</integer>
				<integer>0</integer>
				<integer>0</integer>
			</array>
			<key>font name</key>
			<string>ArialMT</string>
			<key>font size</key>
			<integer>10</integer>
			<key>integral digits</key>
			<integer>2</integer>
			<key>integral normalization</key>
			<real>1</real>
			<key>page height</key>
			<integer>971</integer>
			<key>page width</key>
			<integer>1784</integer>
			<key>scale unit</key>
			<string>ppm</string>
			<key>the insets</key>
			<array>
				<dict>
					<key>auxiliary scale</key>
					<real>1747</real>
					<key>box origin xy size wh</key>
					<array>
						<real>40</real>
						<real>19</real>
						<real>1707</real>
						<real>912</real>
					</array>
					<key>frequencies</key>
					<false/>
					<key>grid</key>
					<true/>
					<key>hor. proj. ampl.</key>
					<real>34.025997161865234</real>
					<key>integrals as curves</key>
					<false/>
					<key>integrals as values</key>
					<false/>
					<key>labels</key>
					<false/>
					<key>limits</key>
					<array>
						<dict>
							<key>f-index</key>
							<integer>1</integer>
							<key>ppm</key>
							<array>
								<real>-5.0245895385742188</real>
								<real>155.01333618164062</real>
							</array>
						</dict>
						<dict>
							<key>f-index</key>
							<integer>2</integer>
							<key>ppm</key>
							<array>
								<real>0.69488811492919922</real>
								<real>8.7050676345825195</real>
							</array>
						</dict>
					</array>
					<key>main scale</key>
					<real>19</real>
					<key>negative levels</key>
					<integer>3</integer>
					<key>notes</key>
					<false/>
					<key>plot mode</key>
					<string>contour map</string>
					<key>positive levels</key>
					<integer>6</integer>
					<key>ratio</key>
					<real>1.4140000343322754</real>
					<key>same mm per ppm</key>
					<false/>
					<key>threshold</key>
					<real>19138.82421875</real>
					<key>vert. proj. ampl.</key>
					<real>34.025997161865234</real>
					<key>x axis</key>
					<true/>
					<key>y axis</key>
					<true/>
					<key>zeta</key>
					<real>20000</real>
				</dict>
			</array>
		</dict>
	</array>
	<key>performed processing</key>
	<dict>
		<key>FFT</key>
		<array>
			<integer>1</integer>
			<integer>2</integer>
		</array>
	</dict>
	<key>processing parameters</key>
	<array>
		<dict>
			<key>! Processing</key>
			<string>Fourier Transform</string>
			<key>! f-index</key>
			<integer>2</integer>
			<key>FT size</key>
			<integer>1024</integer>
			<key>Use Linear Prediction</key>
			<false/>
			<key>apply weights</key>
			<true/>
			<key>conjugate</key>
			<false/>
			<key>hypercomplex</key>
			<false/>
			<key>magnitude</key>
			<false/>
			<key>quadrature</key>
			<true/>
			<key>real FT</key>
			<false/>
			<key>sine shift</key>
			<real>90</real>
			<key>subtract D.C.</key>
			<false/>
		</dict>
		<dict>
			<key>! Processing</key>
			<string>Fourier Transform</string>
			<key>! f-index</key>
			<integer>1</integer>
			<key>FT size</key>
			<integer>1024</integer>
			<key>Use Linear Prediction</key>
			<false/>
			<key>apply weights</key>
			<true/>
			<key>conjugate</key>
			<false/>
			<key>hypercomplex</key>
			<true/>
			<key>magnitude</key>
			<false/>
			<key>quadrature</key>
			<false/>
			<key>real FT</key>
			<true/>
			<key>shuffling</key>
			<string>phase sensitive</string>
			<key>sqr sine shift</key>
			<real>90</real>
			<key>subtract D.C.</key>
			<false/>
		</dict>
	</array>
	<key>spectroscopy</key>
	<dict>
		<key>NMR coordinates</key>
		<array>
			<dict>
				<key>FT preferences</key>
				<integer>3</integer>
				<key>atom</key>
				<string>C</string>
				<key>carrier (MHz)</key>
				<real>100.62027740478516</real>
				<key>f-index</key>
				<integer>1</integer>
				<key>isotope</key>
				<integer>13</integer>
				<key>lowest ppm value</key>
				<real>-5.0245895385742188</real>
				<key>no. of points</key>
				<integer>512</integer>
				<key>phase correction</key>
				<array>
					<real>-1.8838647603988647</real>
					<real>3.9095375537872314</real>
				</array>
				<key>spectral width (ppm)</key>
				<real>160.03791809082031</real>
				<key>time shift (pts)</key>
				<real>0.0</real>
			</dict>
			<dict>
				<key>FT preferences</key>
				<integer>1</integer>
				<key>atom</key>
				<string>H</string>
				<key>carrier (MHz)</key>
				<real>400.13186645507812</real>
				<key>f-index</key>
				<integer>2</integer>
				<key>isotope</key>
				<integer>1</integer>
				<key>lowest ppm value</key>
				<real>0.69488811492919922</real>
				<key>no. of points</key>
				<integer>1024</integer>
				<key>phase correction</key>
				<array>
					<real>0.34457981586456299</real>
					<real>-1.1588985919952393</real>
				</array>
				<key>spectral width (ppm)</key>
				<real>8.0101795196533203</real>
				<key>time shift (pts)</key>
				<real>-61.34375</real>
			</dict>
		</array>
		<key>block header</key>
		<integer>0</integer>
		<key>block size</key>
		<integer>8192</integer>
		<key>header size</key>
		<integer>0</integer>
		<key>highest t-index</key>
		<integer>2</integer>
		<key>provenance</key>
		<string>Bruker</string>
		<key>raw data file</key>
		<string>ser</string>
		<key>type of numbers</key>
		<string>long</string>
		<key>x index</key>
		<integer>2</integer>
		<key>y index</key>
		<integer>1</integer>
	</dict>
	<key>window state</key>
	<dict>
		<key>drawer</key>
		<false/>
		<key>free size</key>
		<true/>
		<key>optional title</key>
		<string>mc519</string>
		<key>page number</key>
		<integer>1</integer>
		<key>pulse sequence</key>
		<string>inv4gptp</string>
		<key>solvent</key>
		<string>CDCl3</string>
		<key>temperature</key>
		<real>300</real>
		<key>window frame</key>
		<array>
			<real>136</real>
			<real>65</real>
			<real>1784</real>
			<real>971</real>
		</array>
	</dict>
	<key>xyz index</key>
	<array>
		<integer>1</integer>
		<integer>2</integer>
		<integer>0</integer>
	</array>
</dict>
</plist>
