# Supplementary material for: CaRuby-Nano: a novel high affinity calcium probe for dual color imaging
Source: eLife. 2015 Mar 31;4:e05808. doi: 10.7554/eLife.05808 (PMC4379494; doi:10.7554/eLife.05808)
Supplement: Supplementary file 2. — HMBC data. DOI: http://dx.doi.org/10.7554/eLife.05808.014 [file elife05808s002.zip › HMBC Files/2/pulseprogram]

# 1 "/u/exp/stan/nmr/lists/pp/inv4gptp"
;inv4gptp
;avance-version
;2D H-1/X correlation via heteronuclear zero and double quantum
;   coherence
;phase sensitive using TPPI
;with decoupling during acquisition
;peak type selection using gradient pulses with coherence selection 
;   step after t1


# 1 "/u/exp/stan/nmr/lists/pp//Avance.incl"
;Avance.incl
;
;version  99/08/02


# 12 "/u/exp/stan/nmr/lists/pp/inv4gptp"

# 1 "/u/exp/stan/nmr/lists/pp//Grad.incl"
;Grad.incl  -  include file for Gradient Spectroscopy
;avance-version
;version 99/02/19


define list<gradient> EA=<EA>
# 13 "/u/exp/stan/nmr/lists/pp/inv4gptp"

  
;;"p2=p1*2"
;;"p4=p3*2"
;;"d0=3u"
;;"d2=1s/(cnst2*2)"
;;"d11=30m"
;;"d13=3u"
 
"d4=d2/2"
"d20=d4-p16-d16"
"d21=d2-p16-d16-4u"

 
1 ze 
  d11 pl12:f2
2 d1 do:f2
3 p1 ph1
  d4 pl2:f2
  (p2 ph2) (p4 ph2):f2
  d4 setnmr2|0 setnmr0|34
  p3:f2 ph3
  d0
  p2 ph2
  d0
  (p1 ph4) (p3 ph1):f2
  d13
  p16:gp1
  d16
  (p1 ph1) (p3 ph4):f2
  d4
  (p4 ph2):f2
  d13
  p16:gp2
  d16
  d20
  (p2 ph2) (p3 ph5):f2
  d13
  p16:gp3
  d16
  d21 pl12:f2
  4u  setnmr2^0 setnmr0^34
  go=2 ph31 cpd2:f2
  d1 do:f2 wr #0 if #0 id0 ip3 zd
  lo to 3 times td1
exit 
 
 
ph1=0
ph2=0 0 2 2
ph3=0 2
ph4=1
ph5=3
ph31=0 2


;pl1 : f1 channel - power level for pulse (default)
;pl2 : f2 channel - power level for pulse (default)
;pl12: f2 channel - power level for CPD/BB decoupling
;p1 : f1 channel -  90 degree high power pulse
;p2 : f1 channel - 180 degree high power pulse
;p3 : f2 channel -  90 degree high power pulse
;p4 : f2 channel - 180 degree high power pulse
;p16: homospoil/gradient pulse
;d0 : incremented delay (2D)                  [3 usec]
;d1 : relaxation delay; 1-5 * T1
;d2 : 1/(2J)XH
;d4 : 1/(4J)XH :  d4 = d2 / 2
;d11: delay for disk I/O                             [30 msec]
;d13: short delay                                    [3 usec]
;d16: delay for homospoil/gradient recovery
;d20: d4 - p16 - d16
;d21: d2 - p16 - d16 - 4u
;cnst2: = J(XH)
;in0: 1/(4 * SW(X)) = (1/2) DW(X)
;nd0: 4
;NS: 2 * n
;DS: 16
;td1: number of experiments
;MC2: TPPI
;cpd2: decoupling according to sequence defined by cpdprg2
;pcpd2: f2 channel - 90 degree pulse for decoupling sequence

;use gradient ratio:	gp 1 : gp 2 : gp 3
;			  17 :   20 :   25   for C-13
;			  17 :   50 :   55   for N-15

;for z-only gradients:
;gpz1: 17%
;gpz2: 20% for C-13, 50% for N-15
;gpz3: 25% for C-13, 55% for N-15

;use gradient files:   
;gpnam1: SINE.100
;gpnam2: SINE.100
;gpnam3: SINE.100
