# Supplementary material for: CaRuby-Nano: a novel high affinity calcium probe for dual color imaging
Source: eLife. 2015 Mar 31;4:e05808. doi: 10.7554/eLife.05808 (PMC4379494; doi:10.7554/eLife.05808)
Supplement: Supplementary file 2. — HMBC data. DOI: http://dx.doi.org/10.7554/eLife.05808.014 [file elife05808s002.zip › HMBC Files/2/WS_FTP.LOG]

112.11.08 12:19 B E:\JMMallet\Mayeul\mrmc0511\2\acqu <-- CP234 /v/data/rmn/nmr/mrmc0511/2 acqu
112.11.08 12:19 B E:\JMMallet\Mayeul\mrmc0511\2\acqu2 <-- CP234 /v/data/rmn/nmr/mrmc0511/2 acqu2
112.11.08 12:19 B E:\JMMallet\Mayeul\mrmc0511\2\acqu2s <-- CP234 /v/data/rmn/nmr/mrmc0511/2 acqu2s
112.11.08 12:19 B E:\JMMallet\Mayeul\mrmc0511\2\acqus <-- CP234 /v/data/rmn/nmr/mrmc0511/2 acqus
112.11.08 12:19 B E:\JMMallet\Mayeul\mrmc0511\2\cag_par <-- CP234 /v/data/rmn/nmr/mrmc0511/2 cag_par
112.11.08 12:19 B E:\JMMallet\Mayeul\mrmc0511\2\cpdprg2 <-- CP234 /v/data/rmn/nmr/mrmc0511/2 cpdprg2
112.11.08 12:19 B E:\JMMallet\Mayeul\mrmc0511\2\format.temp <-- CP234 /v/data/rmn/nmr/mrmc0511/2 format.temp
112.11.08 12:19 B E:\JMMallet\Mayeul\mrmc0511\2\pulseprogram <-- CP234 /v/data/rmn/nmr/mrmc0511/2 pulseprogram
112.11.08 12:19 B E:\JMMallet\Mayeul\mrmc0511\2\scon <-- CP234 /v/data/rmn/nmr/mrmc0511/2 scon
112.11.08 12:19 B E:\JMMallet\Mayeul\mrmc0511\2\ser <-- CP234 /v/data/rmn/nmr/mrmc0511/2 ser
