# Supplementary material for: CaRuby-Nano: a novel high affinity calcium probe for dual color imaging
Source: eLife. 2015 Mar 31;4:e05808. doi: 10.7554/eLife.05808 (PMC4379494; doi:10.7554/eLife.05808)
Supplement: Supplementary file 2. — HMBC data. DOI: http://dx.doi.org/10.7554/eLife.05808.014 [file elife05808s002.zip › HMBC Files/3/pdata/1/parm.txt]

Current Data Parameters
NAME           mrmc0511                
EXPNO                 3                
PROCNO                1                

F2 - Acquisition Parameters
Date_          20121105                
Time              22.18                
INSTRUM           spect                
PROBHD    5 mm BBI 1H-B                
PULPROG    inv4gplplrnd                
TD                 2048                
SOLVENT           CDCl3                
NS                   32                
DS                   16                
SWH            4006.410 Hz             
FIDRES         1.956255 Hz             
AQ            0.2556404 sec            
RG                 6502                
DW              124.800 usec           
DE                 6.50 usec           
TE                300.0 K              
D0           0.00000300 sec            
D1           1.50000000 sec            
D2           0.00345000 sec            
D6           0.06500000 sec            
D13          0.00000300 sec            
D16          0.00015000 sec            
IN0          0.00002160 sec            

============ CHANNEL f1 =============
NUC1                 1H                
P1                 6.40 usec           
P2                12.80 usec           
PL1                0.00 dB             
SFO1        400.1324008 MHz            

============ CHANNEL f2 =============
NUC2                13C                
P3                15.50 usec           
PL2               -6.00 dB             
SFO2        100.6237964 MHz            

============ GRADIENT CHANNEL ========
GPNAM1         sine.100                
GPNAM2         sine.100                
GPNAM3         sine.100                
GPX1               0.00 %              
GPX2               0.00 %              
GPX3               0.00 %              
GPY1               0.00 %              
GPY2               0.00 %              
GPY3               0.00 %              
GPZ1              50.00 %              
GPZ2              30.00 %              
GPZ3              40.00 %              
P16             1000.00 usec           

F1 - Acquisition parameters
ND0                   2                
TD                  512                
SFO1           100.6238 MHz            
FIDRES        45.211227 Hz             
SW              230.046 ppm            

F2 - Processing parameters
SI                 1024                
SF          400.1300000 MHz            
WDW                SINE                
SSB                   0                
LB                 0.00 Hz             
GB                    0                
PC                 0.60                

F1 - Processing parameters
SI                 1024                
MC2                  QF                
SF          100.6127481 MHz            
WDW                SINE                
SSB                   0                
LB                 0.00 Hz             
GB                    0                

2D NMR plot parameters
CX2               20.00 cm             
CX1               15.00 cm             
F2PLO             4.500 ppm            
F2LO            1800.58 Hz             
F2PHI             1.200 ppm            
F2HI             480.16 Hz             
F1PLO            74.000 ppm            
F1LO            7445.34 Hz             
F1PHI            21.000 ppm            
F1HI            2112.87 Hz             
F2PPMCM         0.16500 ppm/cm         
F2HZCM         66.02145 Hz/cm          
F1PPMCM         3.53333 ppm/cm         
F1HZCM        355.49841 Hz/cm          
