# Supplementary material for: CaRuby-Nano: a novel high affinity calcium probe for dual color imaging
Source: eLife. 2015 Mar 31;4:e05808. doi: 10.7554/eLife.05808 (PMC4379494; doi:10.7554/eLife.05808)
Supplement: Supplementary file 2. — HMBC data. DOI: http://dx.doi.org/10.7554/eLife.05808.014 [file elife05808s002.zip › HMBC Files/3/pdata/1/proc]

##TITLE= Parameter file, XWIN-NMR		Version 2.1
##JCAMPDX= 5.0
##DATATYPE= Parameter Values
##ORIGIN= UXNMR, Bruker Analytische Messtechnik GmbH
##OWNER= bc
$$ Wed Nov 18 17:13:00 1998 CET (UT+1h)  rmn
$$ /u/exp/stan/nmr/par/hmbcgp.bbi/proc
##$ABSF1= 1000
##$ABSF2= -1000
##$ABSG= 5
##$ABSL= 3
##$ALPHA= 0
##$AQORDER= 0
##$ASSFAC= 0
##$ASSFACI= 0
##$ASSFACX= 0
##$ASSWID= 0
##$AUNMP= <proc_2dpl>
##$AZFE= 0.1
##$AZFW= 0.5
##$BCFW= 1
##$BC_mod= 2
##$BYTORDP= 1
##$COROFFS= 0
##$DATMOD= 1
##$DC= 1
##$DFILT= <>
##$DTYPP= 0
##$FCOR= 0.5
##$FTSIZE= 0
##$FT_mod= 0
##$GAMMA= 1
##$GB= 0
##$INTBC= 1
##$INTSCL= 1
##$ISEN= 128
##$LB= 0
##$LEV0= 35
##$LPBIN= 0
##$MAXI= 10000
##$MC2= 0
##$MEAN= 0
##$ME_mod= 0
##$MI= 0
##$NCOEF= 0
##$NC_proc= 0
##$NLEV= 6
##$NOISF1= 0
##$NOISF2= 0
##$NSP= 1
##$NTH_PF= 0 
##$NTH_PI= 0
##$NZP= 1
##$OFFSET= 8.488483
##$PC= 0.6
##$PHC0= 0
##$PHC1= 0
##$PH_mod= 0
##$PKNL= yes
##$PPARMOD= 1
##$PSCAL= 0
##$PSIGN= 0
##$REVERSE= no
##$SF= 400.13
##$SI= 1024
##$SIGF1= 0
##$SIGF2= 0
##$SINO= 16
##$SIOLD= 1024
##$SREGLST= <off.DMSO>
##$SSB= 0
##$STSI= 0
##$STSR= 0
##$SW_p= 3591.95402298851
##$SYMM= 0
##$S_DEV= 0
##$TDeff= 0
##$TDoff= 0
##$TI= <>
##$TILT= no
##$TM1= 0
##$TM2= 0
##$TOPLEV= 100
##$USERP1= <user>
##$USERP2= <user>
##$USERP3= <user>
##$USERP4= <user>
##$USERP5= <user>
##$WDW= 3
##$XDIM= 64
##$YMAX_p= 0
##$YMIN_p= 0
##END=
