# Supplementary material for: CaRuby-Nano: a novel high affinity calcium probe for dual color imaging
Source: eLife. 2015 Mar 31;4:e05808. doi: 10.7554/eLife.05808 (PMC4379494; doi:10.7554/eLife.05808)
Supplement: Supplementary file 2. — HMBC data. DOI: http://dx.doi.org/10.7554/eLife.05808.014 [file elife05808s002.zip › HMBC Files/4/pdata/1/intrng]

P 0
188.343803   187.964656
172.339447   171.544698
159.193273   158.806835
157.589192   157.282958
150.611438   150.137505
139.638065   139.215171
133.651925   133.294653
122.824377   122.313988
122.270240   121.694229
119.506846   119.054787
118.580854   117.786104
113.856105   113.280094
98.034032   97.633011
77.902813   76.196654
69.167862   68.708511
67.775227   67.286712
67.279421   66.630497
53.841595   53.032263
52.186475   50.939666
29.357483   28.570025
26.747205   26.149321
26.025369   25.412901
