# Supplementary material for: CaRuby-Nano: a novel high affinity calcium probe for dual color imaging
Source: eLife. 2015 Mar 31;4:e05808. doi: 10.7554/eLife.05808 (PMC4379494; doi:10.7554/eLife.05808)
Supplement: Supplementary file 2. — HMBC data. DOI: http://dx.doi.org/10.7554/eLife.05808.014 [file elife05808s002.zip › HMBC Files/4/pdata/1/parm.txt]

Current Data Parameters
NAME           mrmc0511                
EXPNO                 4                
PROCNO                1                

F2 - Acquisition Parameters
Date_          20121106                
Time               9.40                
INSTRUM           spect                
PROBHD    5 mm BBI 1H-B                
PULPROG          zgpg30                
TD                65536                
SOLVENT            DMSO                
NS                 3200                
DS                    0                
SWH           24038.461 Hz             
FIDRES         0.366798 Hz             
AQ            1.3631988 sec            
RG               1625.5                
DW               20.800 usec           
DE                25.00 usec           
TE                300.0 K              
D1           2.00000000 sec            
D11          0.03000000 sec            
D12          0.00002000 sec            

============ CHANNEL f1 =============
NUC1                13C                
P1                17.00 usec           
PL1               -6.00 dB             
SFO1        100.6237964 MHz            

============ CHANNEL f2 =============
CPDPRG2         waltz16                
NUC2                 1H                
PCPD2            100.00 usec           
PL2              120.00 dB             
PL12              23.00 dB             
PL13              29.00 dB             
SFO2        400.1316005 MHz            

F2 - Processing parameters
SI                32768                
SF          100.6127614 MHz            
WDW                  EM                
SSB                   0                
LB                 3.00 Hz             
GB                    0                
PC                 1.00                

1D NMR plot parameters
CX                22.50 cm             
F1P             200.000 ppm            
F1             20122.55 Hz             
F2P               0.000 ppm            
F2                 0.00 Hz             
PPMCM           8.88889 ppm/cm         
HZCM          894.33569 Hz/cm          
