# Supplementary material for: CaRuby-Nano: a novel high affinity calcium probe for dual color imaging
Source: eLife. 2015 Mar 31;4:e05808. doi: 10.7554/eLife.05808 (PMC4379494; doi:10.7554/eLife.05808)
Supplement: Supplementary file 2. — HMBC data. DOI: http://dx.doi.org/10.7554/eLife.05808.014 [file elife05808s002.zip › HMBC Files/4/pulseprogram]

# 1 "/u/exp/stan/nmr/lists/pp/zgpg30"
;zgpg30
;avance-version
;1D sequence with power-gated decoupling
;using 30 degree flip angle


# 1 "/u/exp/stan/nmr/lists/pp//Avance.incl"
;Avance.incl
;
;version  99/08/02


# 8 "/u/exp/stan/nmr/lists/pp/zgpg30"


;;"d11=30m"
;;"d12=20u"


1 ze
2 d12 pl13:f2 
  d1 cpd2:f2
  d12 pl12:f2
  p1*0.33 ph1
  go=2 ph31
  wr #0
  d11 do:f2
exit

ph1=0 2 2 0 1 3 3 1
ph31=0 2 2 0 1 3 3 1


;pl1 : f1 channel - power level for pulse (default)
;pl12: f2 channel - power level for CPD/BB decoupling
;pl13: f2 channel - power level for second CPD/BB decoupling
;p1 : f1 channel -  90 degree high power pulse
;d1 : relaxation delay; 1-5 * T1
;d11: delay for disk I/O                             [30 msec]
;d12: delay for power switching                      [20 usec]
;cpd2: decoupling according to sequence defined by cpdprg2
;pcpd2: f2 channel - 90 degree pulse for decoupling sequence
