# Supplementary material for: CaRuby-Nano: a novel high affinity calcium probe for dual color imaging
Source: eLife. 2015 Mar 31;4:e05808. doi: 10.7554/eLife.05808 (PMC4379494; doi:10.7554/eLife.05808)
Supplement: Supplementary file 2. — HMBC data. DOI: http://dx.doi.org/10.7554/eLife.05808.014 [file elife05808s002.zip › HMBC Files/5/pdata/1/parm.txt]

Current Data Parameters
NAME           mrmc0511                
EXPNO                 5                
PROCNO                1                

F2 - Acquisition Parameters
Date_          20121106                
Time               9.49                
INSTRUM           spect                
PROBHD    5 mm BBI 1H-B                
PULPROG          cosygp                
TD                 1024                
SOLVENT           CDCl3                
NS                    2                
DS                   16                
SWH            3205.128 Hz             
FIDRES         3.130008 Hz             
AQ            0.1597940 sec            
RG                  362                
DW              156.000 usec           
DE                20.00 usec           
TE                300.0 K              
D0           0.00000300 sec            
D1           2.00000000 sec            
D13          0.00000300 sec            
D16          0.00015000 sec            
IN0          0.00031240 sec            

============ CHANNEL f1 =============
NUC1                 1H                
P0                 3.20 usec           
P1                 6.40 usec           
PL1                0.00 dB             
SFO1        400.1318806 MHz            

============ GRADIENT CHANNEL ========
GPNAM1         sine.100                
GPNAM2         sine.100                
GPX1               0.00 %              
GPX2               0.00 %              
GPY1               0.00 %              
GPY2               0.00 %              
GPZ1              10.00 %              
GPZ2              10.00 %              
P16             1500.00 usec           

F1 - Acquisition parameters
ND0                   1                
TD                  256                
SFO1           400.1319 MHz            
FIDRES        12.504002 Hz             
SW                8.000 ppm            

F2 - Processing parameters
SI                 1024                
SF          400.1300103 MHz            
WDW                SINE                
SSB                   0                
LB                 0.00 Hz             
GB                    0                
PC                 0.60                

F1 - Processing parameters
SI                 1024                
MC2                  QF                
SF          400.1300086 MHz            
WDW                SINE                
SSB                   0                
LB                 0.00 Hz             
GB                    0                

2D NMR plot parameters
CX2               15.00 cm             
CX1               15.00 cm             
F2PLO             4.600 ppm            
F2LO            1840.60 Hz             
F2PHI             1.193 ppm            
F2HI             477.48 Hz             
F1PLO             4.600 ppm            
F1LO            1840.60 Hz             
F1PHI             1.202 ppm            
F1HI             480.91 Hz             
F2PPMCM         0.22711 ppm/cm         
F2HZCM         90.87468 Hz/cm          
F1PPMCM         0.22654 ppm/cm         
F1HZCM         90.64602 Hz/cm          
